# Supplementary material for: Factors associated with recurrence of mitral regurgitation 14 days after rheumatic mitral valve repair
Source: Front Cardiovasc Med. 2026 Apr 28;13:1797235. doi: 10.3389/fcvm.2026.1797235 (PMC13161124; doi:10.3389/fcvm.2026.1797235)
Supplement: Supplementary file 1 [file Table1.xlsx]

## Sheet: Supplementary Table 1
Non-minimal MR	History of closed mitral balloon valvuloplasty	Time to onset of mitral regurgitation (days)	hypertension	Blood glucose concentration	History of coronary heart disease	Smoking History	Alcohol Consumption History	Sex:Male	Age	Height（cm）	weight（kg）	BMI	Reduce the thickness of the valve leaflets	The size of the mitral valve annuloplasty ring implanted intraoperatively	The size of the tricuspid valve annuloplasty ring implanted intraoperatively	Aortic valve plasty was performed concomitantly during the procedure	The Maze procedure was performed concomitantly during the operation	Concomitant resection of the left atrial appendage was performed during the operation	postoperative mitral valve orifice area	Preoperative mitral valve color jet area (CJA)	Preoperative mitral valve vena contracta width (VCW)
1	0	13	0	5.9	0	0	0	0	68	163	64	24.0882	0	34	28	1	1	1	1.8	16	5.6
1	0	14	0	5	0	0	0	0	64	160	66	25.7812	0	32	28	0	0	1	1.28
1	0	7	0	4.2	0	0	0	0	42	161	64	24.6904	0	32	28	0	1	1		16.2	13
1	0	9	0	4.8	0	0	0	0	53	155	71	29.5525	1	34	28	0	0	1	1.6	5.1	7.2
1	1	9	0	4.7	0	0	0	0	33	153	49	20.9321	1	36	28	0	0	0	1.2	2
1	0	8	0	4.5	0	0	0	0	59	155	47	19.563	1	34	28	0	0	0	0.9	7.6
1	0	10	0	4.4	0	0	0	0	61	150	56	24.8889	1	34	28	0	1	1	1.7	4.7	6
1	0	9	0	4.4	0	0	0	0	23	158	54	21.6311	1	34	28	0	0	1	2.5	14.8	10
1	0	8	0	4.3	0	0	1	1	52	174	82	27.0842	1	34	36	1	1	1	1.6	13	6
1	0	9	0	4.1	0	0	0	0	41	161	76	29.3199	1	34	28	0	1	1	1.7	11	9
1	0	11	0	3.9	0	0	0	0	60	142	48	23.8048	1	34	28	0	1	1	1.1	12.7	9
0	1		0	5	0	0	0	0	40	158	58	23.2335	0	34	28	0	0	0	2.2	13.7
0	0		0	4.5	0	0	0	0	48	162	50	19.052	0	32		0	0	0	1.1
0	0		0	4.4	0	1	1	1	49	170	48	16.609	0	34	30	1	0	0
0	0		0	4.3	0	0	0	0	53	158	51	20.4294	0	34		0	1	1	1.4
0	0		0	4.3	0	0	0	0	52	160	49	19.1406	0	34	28	0	1	1	1.9	9.4
0	0		0	4.2	0	0	0	0	50	160	58	22.6562	0	34		0	0	0	1.8	6.3
0	0		0	4.2	0	0	0	0	41	158	54.5	21.8314	0	34	28	0	0	0	1	3.9
0	0		0	4.1	0	0	0	0	37	160	53	20.7031	0	34	28	1	0	0	1.6	7.9
0	0		0	4	0	0	0	0	46	152	58.5	25.3203	0	32	28	0	1	1	1.9
0	0		0	3.9	0	0	0	0	40	163	63	23.7118	0	34	28	1	0	0	0.9
0	0		0	3.6	0	1	0	0	28	172	90	30.4218	0	34		0	0	0	0.9	5.8
0	0		0	3.5	0	1	1	1	34	173	70	23.3887	0	34	28	0	1	1	0.9
0	1		0	6.3	1	0	0	1	61	175	75	24.4898	1	34	28	0	1	1	1.2
0	0		0	5.9	0	0	0	0	42	160	55	21.4844	1	34	28	0	1	1	1.7
0	0		1	5.7	0	0	0	0	57	160	60	23.4375	1	34	28	0	1	1	1.6	2	3.1
0	0		0	5.4	0	1	0	1	37	177	90	28.7274	1	34		1	0	1	1.6	3
0	0		0	5.4	0	1	0	1	53	173	86	28.7347	1	34	28	0	1	1	0.9	2
0	0		0	5.3	0	0	0	0	57	156	44	18.0802	1	34	28	0	1	1	0.9	4
0	0		0	5.3	0	0	0	1	39	170	61	21.1073	1	36	30	0	0	1	1.4	2.5
0	0		0	5.3	0	0	0	0	39	165	62	22.7732	1	34	28	0	1	1	1.5	3.3	5
0	1		0	5.2	0	0	0	0	55	168	85	30.1162	1	32		0	0	1	1.1	1.5
0	0		0	5.2	0	0	0	0	53	168	65	23.03	1	34	28	1	1	1	1.3
0	0		0	5.2	0	1	1	1	46	174	86	28.4053	1	36	30	1	1	1	1.4
0	0		0	5.1	0	0	0	0	58	164	60	22.3081	1	36	28	0	1	1	2.3	7.1
0	0		0	5.1	0	0	0	0	47	153	63	26.9127	1	34	28	0	0	1	1.1	5.8
0	0		0	5.1	0	0	0	0	60	156	55	22.6003	1	36	28	1	1	1	1.2	18.1	7.1
0	0		0	5.1	0	0	0	0	52	160	68	26.5625	1	34	28	0	0	0	1.3	3.5	5
0	0		0	5.1	0	0	0	1	40	172	80	27.0416	1	34	28	0	0	1	0.8
0	0		0	5.1	0	0	0	0	39	158	54	21.6311	1	34	28	0	1	1	0.8	2.1
0	0		1	5.1	0	0	0	1	53	172	90	30.4218	1	34		1	0	0	1.2	2.9
0	0		0	5	0	0	0	0	35	160	55	21.4844	1	32		0	0	0	1	5
0	0		0	5	0	0	0	0	58	156	68.5	28.1476	1	34	28	0	0	1	1	8.5	8.1
0	0		0	5	0	0	0	0	55	163	80	30.1103	1	34	28	0	0	1	1.5	8.2	9
0	0		0	5	0	0	0	0	59	159	60	23.7332	1	34	28	1	0	1	1.2	4.9	7.6
0	0		0	5	0	0	0	1	49	171	83	28.3848	1	34	30	0	0	1	1.6	2.6	5
0	0		0	5	0	0	0	0	37	160	55	21.4844	1	34	28	0	0	0	1
0	0		0	5	1	0	0	0	56	150	60.5	26.8889	1	34	28	0	1	1	2	20.8
0	0		0	4.9	0	0	1	0	40	153	49	20.9321	1	34		0	0	0	0.9	1.5
0	0		0	4.9	0	0	0	0	36	167	69	24.7409	1	34	28	1	0	0	3	10.9	8.1
0	0		1	4.9	1	0	0	0	71	155	58	24.1415	1	34	28	0	0	0	1.6	4.1	4.2
0	0		0	4.9	0	0	0	0	40	153	52	22.2137	1	32	28	1	0	1	1.2	11.6	7.2
0	0		1	4.9	1	0	0	0	55	160	65	25.3906	1	36	28	0	1	1	1.1	1.5
0	0		0	4.9	0	0	0	0	54	158	64	25.6369	1	36	28	0	1	1	1.2	2.5
0	0		0	4.9	0	0	0	1	41	170	70	24.2215	1	34	30	1	1	1	1.2	6.7
0	0		0	4.9	0	0	0	0	56	155	55	22.8928	1	34	28	0	1	1	0.86	4
0	0		0	4.8	0	0	0	0	49	162	65	24.7676	1	34	28	0	1	1	1.5	4.2
0	0		0	4.8	0	0	0	0	41	167	56.5	20.2589	1	36	28	0	0	0	0.8
0	0		0	4.8	0	1	0	1	39	177	83	26.493	1	34	28	0	1	1	0.9
0	0		0	4.8	0	0	0	1	55	176	65	20.984	1	34	30	0	0	1	0.8
0	1		1	4.7	0	0	0	1	56	170	66	22.8374	1	34	28	0	0	0	0.9
0	0		0	4.7	0	0	0	0	55	158	50	20.0288	1	34	28	0	1	1	0.9	13	9
0	0		0	4.7	0	0	0	0	49	152	42.5	18.3951	1	34	28	1	1	1	0.7	2.7
0	0		0	4.7	0	0	0	0	54	154	43	18.1312	1	34	28	0	0	0	0.6	6.6	7.9
0	0		0	4.7	0	0	0	0	52	165	65	23.8751	1	34	28	0	1	1	1.2
0	0		0	4.7	0	0	0	0	57	159	58	22.9421	1	34	28	1	1	1	1
0	0		0	4.7	0	0	0	1	33	166	81	29.3947	1	34	30	0	0	1	0.5
0	1		0	4.7	0	0	0	0	49	160	62	24.2188	1	34	28	0	1	1	1.3	2.8
0	0		0	4.7	0	0	0	0	52	155	62	25.8065	1	34	30	0	1	1	1	8	5
0	0		0	4.6	0	0	0	0	45	156	59	24.2439	1	34	28	0	0	0	0.7	4.4	7
0	0		0	4.6	0	0	0	0	46	158	60	24.0346	1	34	28	1	0	1	0.9
0	0		0	4.6	0	0	0	0	49	168	55	19.487	1	34	28	1	1	1	1.4	9.2
0	0		0	4.6	0	0	0	0	38	152	55	23.8054	1	34	28	0	0	0	1.1
0	0		0	4.6	0	0	0	1	50	166	60	21.7738	1	34		0	0	0	1	1.6
0	0		0	4.6	0	0	0	0	35	158	48	19.2277	1	34		1	0	1	1
0	0		0	4.6	0	0	0	1	42	170	51	17.6471	1	34	28	0	0	0	0.7	7.4	7.2
0	0		0	4.6	0	0	0	0	39	158	65	26.0375	1	32	28	1	0	0	1.3
0	0		0	4.6	0	0	0	1	44	175	76	24.8163	1	32	30	0	1	1	2.9	18.8	10
0	0		0	4.6	0	0	0	0	38	158	52.5	21.0303	1	34		1	0	0	0.9
0	0		0	4.6	0	1	0	0	24	165	58	21.3039	1	34		0	0	0	2.4	19.4	20
0	0		0	4.6	0	1	1	1	44	176	84	27.1178	1	34	28	0	1	1	1.5	2.7
0	0		1	4.6	0	1	0	1	51	169	85	29.7609	1	32	30	0	1	1	2.1	6.9
0	0		0	4.6	0	0	0	0	36	168	61	21.6128	1	34	28	1	1	1	1
0	0		0	4.6	0	0	0	0	53	161	53	20.4467	1	34		1	0	0	1.4
0	0		0	4.5	0	0	0	1	42	186	90	26.0146	1	36	30	0	1	1	0.9
0	0		0	4.5	0	1	1	1	59	159	58	22.9421	1	32	28	0	0	0	0.6
0	0		0	4.5	0	0	1	0	51	164	60	22.3081	1	34	28	1	1	1	1.3
0	0		0	4.5	0	0	0	1	38	174	81	26.7539	1	34	30	0	1	1	0.9	3.6
0	0		0	4.5	0	0	0	0	50	150	54	24	1	34		0	0	0	1.4	1.5
0	1		0	4.5	0	0	0	0	45	160	59	23.0469	1	34		1	0	1	1.7	3.9	6
0	0		0	4.5	0	0	0	0	53	163	54	20.3244	1	34		0	0	1	1	3.9	4.5
0	0		1	4.5	0	0	0	0	38	160	52.5	20.5078	1	34	28	0	0	1	1.1	1.8
0	1		0	4.5	0	0	0	0	44	158	56	22.4323	1	34	28	1	0	1	0.5	4.2
0	0		0	4.5	0	0	0	0	39	150	45	20	1	32	28	0	0	0	0.9	1.5
0	0		0	4.4	0	0	0	0	52	158	64	25.6369	1	34	28	1	0	1	1.3
0	0		0	4.4	0	0	0	1	37	165	68	24.977	1	36	30	1	1	1	0.67
0	0		0	4.4	0	0	0	0	31	160	60	23.4375	1	36	28	0	0	1	1.1
0	0		0	4.4	0	0	0	0	34	152	63	27.268	1	34		1	0	0	1.5	5.2
0	0		0	4.4	0	0	0	1	37	170	69	23.8754	1	36	30	1	1	1	1.7	3.4
0	0		0	4.4	0	0	0	0	35	158	50	20.0288	1	32		0	0	0	1	5.1	6
0	0		0	4.4	0	1	0	1	30	170	67	23.1834	1	34	30	0	0	0	0.9
0	0		0	4.4	0	0	0	0	47	166	74	26.8544	1	34		1	0	0	1.5
0	0		0	4.4	0	0	0	0	37	163	59	22.2063	1	34		1	0	0	1
0	0		0	4.4	0	0	0	0	65	150	40.5	18	1	34	28	0	1	1	1
0	0		0	4.4	0	0	1	1	36	165	72	26.4463	1	36	30	1	0	0	1.3
0	0		0	4.3	0	0	0	0	27	164	56	20.8209	1	34		1	0	1	2.5	3
0	0		0	4.3	0	0	0	0	29	167	60	21.5139	1	34	28	0	0	1	0.9
0	0		0	4.3	0	0	0	0	55	160	70	27.3438	1	34	28	0	1	1	1.1
0	0		0	4.3	0	0	0	0	53	165	52	19.1001	1	34	28	1	0	1	1.1
0	0		0	4.3	0	0	0	1	47	168	70	24.8016	1	36	30	1	0	1	1.1	2.9
0	0		0	4.3	0	0	0	0	53	158	52	20.83	1	34		0	0	1	1
0	0		0	4.3	0	0	0	0	37	165	45	16.5289	1	34	28	0	0	1	1.3
0	0		0	4.3	0	0	0	0	39	163	55	20.7008	1	32		0	0	0	1.2	3
0	0		0	4.3	0	0	0	0	44	158	58.5	23.4337	1	34	28	0	0	0	1	9.9
0	0		0	4.3	0	1	1	0	54	159	57.5	22.7444	1	34		0	0	0	1.5
0	0		0	4.2	0	0	0	0	46	168	67.5	23.9158	1	34		0	0	0	1.6	4.2
0	0		0	4.2	0	0	0	0	50	163	45	16.937	1	32	28	1	1	1	1.19	9.9	6.4
0	0		0	4.2	0	0	0	0	43	152	53	22.9398	1	34	28	1	1	1	1.5	1.8
0	0		0	4.2	0	0	0	0	50	160	64	25	1	34	28	0	1	1
0	1		1	4.2	0	0	0	0	50	160	57	22.2656	1	34	28	1	1	1	1.7
0	0		0	4.2	0	0	0	0	42	156	56	23.0112	1	34	28	0	0	1	1	6.5	8.4
0	0		0	4.1	0	0	0	0	42	160	59	23.0469	1	34		0	0	0	1.1	6.8
0	1		0	4.1	0	0	0	0	34	158	51	20.4294	1	34		0	0	0	0.85	12.4	7.7
0	1		0	4.1	0	0	0	0	41	160	50	19.5312	1	34	28	0	0	1	0.7
0	0		0	4.1	0	0	0	0	36	155	60	24.974	1	34		0	0	1	0.8
0	0		0	4.1	0	0	0	0	35	153	47	20.0777	1	34		0	0	1	0.8	4.1	5
0	0		0	4.1	0	0	0	0	34	165	65	23.8751	1	34	28	0	1	1	2.6	20.5
0	0		0	4.1	0	0	0	1	48	165	71	26.079	1	34	30	0	1	1	1.6	6.1
0	0		0	4	0	0	0	0	22	165	60	22.0386	1	34		0	0	0		7.9	12.4
0	0		0	4	0	0	0	0	48	149	53.5	24.098	1	32	28	0	0	1	1.4	11	5.9
0	0		0	4	0	0	0	1	34	164	55	20.4491	1	36	28	1	0	1	0.7
0	0		0	4	0	1	1	1	48	154	76	32.0459	1	34	28	0	1	1	1.5	4
0	0		0	4	0	0	0	0	42	165	72	26.4463	1	36	28	0	0	1	0.6	4.8	10
0	0		0	4	0	0	0	0	53	160	57.5	22.4609	1	34	28	0	0	1	0.8
0	0		0	4	0	1	0	0	48	164	66	24.539	1	34	28	1	0	1	1.4	2.2
0	0		0	4	0	0	0	0	28	155	68	28.3039	1	34		0	0	0	1.3
0	0		0	4	0	0	0	0	33	155	51	21.2279	1	34		1	0	0	1.6	13.1	7
0	1		0	4	0	0	0	0	29	162	43	16.3847	1	34		1	0	1	1.2	1.8
0	0		0	3.9	0	0	0	0	35	157	57	23.1247	1	34		0	0	0	1.4
0	0		0	3.9	0	0	0	0	44	168	63	22.3214	1	34	28	0	1	1	0.8	2.4
0	0		0	3.9	0	0	0	1	32	175	71	23.1837	1	34	30	0	0	1	1.2	1.9
0	1		0	3.9	0	0	0	0	21	165	62.5	22.9568	1	34		0	0	1	0.8	4.8	10.6
0	0		0	3.9	0	0	0	0	29	167	62	22.231	1	34	28	0	0	0	1
0	1		0	3.9	0	0	0	0	43	154	56	23.6128	1	36	28	0	0	1	0.9
0	0		0	3.9	0	0	0	0	43	158	57	22.8329	1	34		0	0	0	0.9
0	0		0	3.9	0	0	0	1	53	172	66.5	22.4784	1	34	30	1	1	1		7.1
0	0		0	3.9	0	0	0	0	50	163	56	21.0772	1	34	28	1	0	1	1
0	0		0	3.9	0	0	0	0	39	156	63.5	26.093	1	32	28	1	1	1	0.9	9.1	7
0	0		0	3.8	0	0	0	0	50	158	54	21.6311	1	34	28	1	0	0	1
0	0		0	3.8	0	0	0	0	31	155	45	18.7305	1	34		0	0	0	0.85	3
0	0		0	3.8	0	0	0	0	52	165	66	24.2424	1	32		1	0	1	0.8
0	1		0	3.8	0	0	0	0	33	158	45	18.026	1	34		1	0	0	1.4
0	0		0	3.7	0	0	0	0	54	156	60	24.6548	1	34	28	0	0	0	1
0	0		0	3.7	0	0	0	0	51	162	60	22.8624	1	34	28	0	1	1	1
0	0		0	3.7	0	0	0	0	37	156	53	21.7784	1	34	28	1	0	1	1.5	11.2	6.6
0	1		0	3.5	0	0	0	0	43	160	59	23.0469	1	34	28	0	0	1	1	7.6	8.2
0	0		0	3.4	0	0	0	0	28	163	49	18.4425	1	36	28	1	0	0	0.5
0	0		0	3.4	0	0	0	0	61	160	61	23.8281	1	36	28	1	1	1	1.4	4	6.4
0	0		0	3.4	0	0	0	0	60	160	65	25.3906	1	34	28	0	0	1	1.5	2.6
0	1		0	3.4	0	0	0	0	35	153	45	19.2234	1	34		1	0	0	2.1	2
0	0		0	3.4	0	0	0	0	40	160	63	24.6094	1	36	28	0	1	1	0.8	3
0	0		0	3.3	0	0	0	0	36	154	54	22.7694	1	34	28	0	1	1	1.2	1.8
0	0		0	3.1	0	0	0	1	44	183	65	19.4094	1	36	30	0	1	1	0.9	6.7	5
0	0		0	3	0	1	0	1	38	169	52.5	18.3817	1	36	30	0	0	0	1
